# Supplementary material for: Astragalus mongholicus and Scutellaria baicalensis Extracts Mixture Target Pyroptosis in Ischemic Stroke via the NLRP3 Pathway
Source: Int J Mol Sci. 2025 Jan 9;26(2):501. doi: 10.3390/ijms26020501 (PMC11765050; doi:10.3390/ijms26020501)
Supplement: Supplementary file 1 [file ijms-26-00501-s001.zip]

Archive with 1 entries (1 files):
- ijms-3369487-supplementary.pdf
